# Supplementary material for: Improving health worker performance through text messaging: A mixed-methods evaluation of a pilot intervention designed to increase coverage of intermittent preventive treatment of malaria in pregnancy in West Nile, Uganda
Source: PLoS One. 2018 Sep 6;13(9):e0203554. doi: 10.1371/journal.pone.0203554 (PMC6126848; doi:10.1371/journal.pone.0203554)
Supplement: S2 Table — ANC: antenatal care; ANC1: first ANC visit; IPTp: intermittent preventive treatment for malaria in pregnancy; IPT1: first dose of IPTp; IPT2: second dose of IPTp; IPT3: third dose of IPTp; IPT4+: fourth (or higher) dose of IPTp. (XLSX) [file pone.0203554.s002.xlsx]

## Sheet: ANC, IPTp, Stock-outs, Supervis
District	Facility	Indicator	2014-12-01	2015-01-01	2015-02-01	2015-03-01	2015-04-01	2015-05-01	Total	2015-06-01	2015-07-01	2015-08-01	2015-09-01	2015-10-01	2015-11-01	Total
Adjumani	Hospital	ANC1	128	147	119	137	113	114	758	134	115	88	102	114	110	663
Adjumani	Health Centre IV	ANC1	39	43	41	53	48	61	285	46	41	55	50	45	35	272
Adjumani	Health Centre III (1)	ANC1	9	19	19	12	12	20	91	14	18	17	19	17	20	105
Adjumani	Health Centre III (2)	ANC1	52	64	57	67	79	77	396	86	86	63	44	50	95	424
Adjumani	Health Centre II (1)	ANC1	9	8	9	4	8	5	43	6	2	7	7	3	4	29
Adjumani	Health Centre II (2)	ANC1	8	8	4	14	10	10	54	9	10	6	11	8	13	57
Adjumani	Health Centre II (3)	ANC1	6	13	10	15	14	8	66	12	9	9	14	5	13	62
Adjumani	Health Centre II (4)	ANC1	1	6	7	6	12	7	39	5	7	8	9	7	4	40
Total			252	308	266	308	296	302	1732	312	288	253	256	249	294	1652
Adjumani	Hospital	IPT1	106	117	94	106	85	108	616	150	113	73	82	109	100	627
Adjumani	Health Centre IV	IPT1	38	45	40	39	42	67	271	43	47	41	44	46	37	258
Adjumani	Health Centre III (1)	IPT1	8	21	16	12	10	14	81	13	19	14	16	15	15	92
Adjumani	Health Centre III (2)	IPT1	51	62	69	57	79	71	389	81	98	68	35	43	96	421
Adjumani	Health Centre II (1)	IPT1	5	4	9	3	7	3	31	7	0	5	6	3	4	25
Adjumani	Health Centre II (2)	IPT1	9	10	4	13	8	8	52	9	14	6	11	9	13	62
Adjumani	Health Centre II (3)	IPT1	5	12	12	14	14	7	64	16	8	8	14	7	10	63
Adjumani	Health Centre II (4)	IPT1	1	4	12	6	8	9	40	9	11	7	9	8	3	47
Total			223	275	256	250	253	287	1544	328	310	222	217	240	278	1595
Adjumani	Hospital	IPT2	81	84	83	83	67	87	485	111	136	85	78	84	81	575
Adjumani	Health Centre IV	IPT2	29	37	23	31	45	49	214	37	46	30	44	37	44	238
Adjumani	Health Centre III (1)	IPT2	9	10	13	11	10	10	63	12	15	17	9	14	13	80
Adjumani	Health Centre III (2)	IPT2	25	43	28	46	58	63	263	71	44	55	34	46	29	279
Adjumani	Health Centre II (1)	IPT2	4	6	4	2	3	4	23	2	2	3	6	5	5	23
Adjumani	Health Centre II (2)	IPT2	11	7	3	10	10	5	46	13	14	7	13	10	8	65
Adjumani	Health Centre II (3)	IPT2	4	8	7	15	11	7	52	13	14	9	13	18	9	76
Adjumani	Health Centre II (4)	IPT2	8	7	5	9	11	6	46	9	12	10	6	12	5	54
Total			171	202	166	207	215	231	1192	268	283	216	203	226	194	1390
Adjumani	Hospital	IPT3	0	0	0	0	0	0	0	85	104	90	108	75	47	509
Adjumani	Health Centre IV	IPT3	3	0	0	0	0	2	5	42	34	36	27	26	37	202
Adjumani	Health Centre III (1)	IPT3	0	0	0	0	0	0	0	0	3	2	5	13	5	28
Adjumani	Health Centre III (2)	IPT3	0	0	1	0	0	0	1	4	2	19	37	8	6	76
Adjumani	Health Centre II (1)	IPT3	0	0	0	0	0	0	0	1	0	0	1	1	2	5
Adjumani	Health Centre II (2)	IPT3	4	2	0	4	2	0	12	7	6	0	0	2	4	19
Adjumani	Health Centre II (3)	IPT3	0	0	0	0	0	0	0	5	5	6	11	13	9	49
Adjumani	Health Centre II (4)	IPT3	3	0	0	0	0	0	3	3	8	8	7	8	9	43
Total			10	2	1	4	2	2	21	147	162	161	196	146	119	931
Adjumani	Hospital	IPT4+	0	0	0	0	0	0	0	19	0	33	63	57	47	219
Adjumani	Health Centre IV	IPT4+	0	0	0	0	0	0	0	10	28	23	25	20	18	124
Adjumani	Health Centre III (1)	IPT4+	0	0	0	0	0	0	0	0	0	0	6	9	7	22
Adjumani	Health Centre III (2)	IPT4+	0	0	0	0	0	0	0	0	0	0	0	1	0	1
Adjumani	Health Centre II (1)	IPT4+	0	0	0	0	0	0	0	0	0	0	0	0	0	0
Adjumani	Health Centre II (2)	IPT4+	0	0	0	0	0	0	0	3	0	1	0	0	1	5
Adjumani	Health Centre II (3)	IPT4+	0	0	0	0	0	0	0	0	1	0	0	1	2	4
Adjumani	Health Centre II (4)	IPT4+	0	0	0	1	0	0	1	0	1	2	4	6	7	20
Total			0	0	0	1	0	0	1	32	30	59	98	94	82	395
Adjumani	Hospital	Stock out								0	0	0	0	0	0	0
Adjumani	Health Centre IV	Stock out								0	0	0	0	0	0	0
Adjumani	Health Centre III (1)	Stock out								0	0	0	0	0	0	0
Adjumani	Health Centre III (2)	Stock out								0	0	0	0	0	0	0
Adjumani	Health Centre II (1)	Stock out								12	10	0	0	0	0	22
Adjumani	Health Centre II (2)	Stock out								0	0	0	0	0	0	0
Adjumani	Health Centre II (3)	Stock out								0	0	0	0	0	0	0
Adjumani	Health Centre II (4)	Stock out								0	0	0	0	0	0	0
Total										12	10	0	0	0	0	22
Adjumani	Hospital	Supervision								0	0	0	0	0	0	0
Adjumani	Health Centre IV	Supervision								0	0	0	0	0	0	0
Adjumani	Health Centre III (1)	Supervision								0	0	0	0	0	0	0
Adjumani	Health Centre III (2)	Supervision								0	0	0	0	0	0	0
Adjumani	Health Centre II (1)	Supervision								0	0	0	0	0	0	0
Adjumani	Health Centre II (2)	Supervision								0	0	0	0	0	0	0
Adjumani	Health Centre II (3)	Supervision								0	0	0	0	0	0	0
Adjumani	Health Centre II (4)	Supervision								0	0	0	0	0	0	0
Total										0	0	0	0	0	0	0
Moyo	Hospital	ANC1	39	41	55	55	51	57	298	48	59	41	45	44	41	278
Moyo	Health Centre IV	ANC1	50	59	74	52	51	63	349	58	36	58	45	25	52	274
Moyo	Health Centre III (1)	ANC1	5	26	10	20	20	16	97	22	14	17	23	18	20	114
Moyo	Health Centre III (2)	ANC1	9	17	8	11	13	8	66	12	10	9	9	7	15	62
Moyo	Health Centre II (1)	ANC1	3	10	1	4	1	5	24	11	8	7	6	2	4	38
Moyo	Health Centre II (2)	ANC1	2	3	2	6	3	4	20	1	5	3	5	0	2	16
Moyo	Health Centre II (3)	ANC1	6	9	2	8	10	10	45	10	5	5	9	3	3	35
Moyo	Health Centre II (4)	ANC1	5	7	3	10	6	7	38	5	5	2	6	2	4	24
Total			119	172	155	166	155	170	937	167	142	142	148	101	141	841
Moyo	Hospital	IPT1	21	32	44	34	48	44	223	46	68	42	42	39	35	272
Moyo	Health Centre IV	IPT1	51	39	78	50	51	60	329	56	36	56	32	25	49	254
Moyo	Health Centre III (1)	IPT1	5	22	10	16	18	11	82	23	18	16	23	22	17	119
Moyo	Health Centre III (2)	IPT1	7	16	8	10	14	5	60	14	9	11	9	11	15	69
Moyo	Health Centre II (1)	IPT1	2	11	3	3	3	3	25	12	5	10	11	2	4	44
Moyo	Health Centre II (2)	IPT1	1	3	1	3	0	4	12	2	4	3	3	1	3	16
Moyo	Health Centre II (3)	IPT1	9	7	3	10	10	5	44	14	5	1	7	0	4	31
Moyo	Health Centre II (4)	IPT1	3	7	4	11	6	7	38	5	6	1	7	2	4	25
Total			99	137	151	137	150	139	813	172	151	140	134	102	131	830
Moyo	Hospital	IPT2	29	31	27	33	45	35	200	29	52	33	39	33	35	221
Moyo	Health Centre IV	IPT2	31	47	46	47	26	33	230	43	52	52	21	51	26	245
Moyo	Health Centre III (1)	IPT2	4	9	17	12	15	13	70	8	24	10	10	23	17	92
Moyo	Health Centre III (2)	IPT2	9	12	14	9	7	12	63	13	7	5	14	7	8	54
Moyo	Health Centre II (1)	IPT2	2	1	5	8	2	1	19	7	6	2	10	9	2	36
Moyo	Health Centre II (2)	IPT2	1	0	1	0	3	1	6	4	3	4	4	2	2	19
Moyo	Health Centre II (3)	IPT2	4	7	5	4	7	3	30	6	7	8	2	0	0	23
Moyo	Health Centre II (4)	IPT2	3	0	4	3	3	2	15	2	8	5	3	3	2	23
Total			83	107	119	116	108	100	633	112	159	119	103	128	92	713
Moyo	Hospital	IPT3	0	0	1	0	0	0	1	20	31	44	32	25	35	187
Moyo	Health Centre IV	IPT3	16	25	17	15	21	5	99	35	42	51	39	47	49	263
Moyo	Health Centre III (1)	IPT3	0	0	0	0	0	0	0	3	22	27	13	13	20	98
Moyo	Health Centre III (2)	IPT3	0	0	2	0	0	4	6	18	6	14	4	10	14	66
Moyo	Health Centre II (1)	IPT3	0	0	0	0	0	0	0	1	5	5	6	4	7	28
Moyo	Health Centre II (2)	IPT3	0	0	0	0	0	0	0	1	6	1	3	1	5	17
Moyo	Health Centre II (3)	IPT3	0	1	1	0	0	0	2	4	7	4	8	2	3	28
Moyo	Health Centre II (4)	IPT3	0	0	0	0	0	0	0	4	1	5	4	0	3	17
Total			16	26	21	15	21	9	108	86	120	151	109	102	136	704
Moyo	Hospital	IPT4+	0	0	0	0	0	0	0	0	5	11	33	13	19	81
Moyo	Health Centre IV	IPT4+	2	0	11	12	6	2	33	20	28	38	33	31	18	168
Moyo	Health Centre III (1)	IPT4+	0	0	0	0	0	0	0	0	2	17	11	8	31	69
Moyo	Health Centre III (2)	IPT4+	0	0	0	0	0	0	0	4	5	1	0	1	4	15
Moyo	Health Centre II (1)	IPT4+	0	0	0	0	0	0	0	0	0	0	3	0	8	11
Moyo	Health Centre II (2)	IPT4+	0	0	0	0	0	0	0	0	1	4	1	1	1	8
Moyo	Health Centre II (3)	IPT4+	0	1	1	0	0	0	2	0	0	0	0	0	0	0
Moyo	Health Centre II (4)	IPT4+	0	0	0	0	0	0	0	0	0	4	2	3	0	9
Total			2	1	12	12	6	2	35	24	41	75	83	57	81	361
Moyo	Hospital	Stock out								0	0	0	0	0	0	0
Moyo	Health Centre IV	Stock out								0	0	0	0	0	0	0
Moyo	Health Centre III (1)	Stock out								0	0	0	0	0	0	0
Moyo	Health Centre III (2)	Stock out								0	0	0	0	0	0	0
Moyo	Health Centre II (1)	Stock out								0	0	0	0	0	0	0
Moyo	Health Centre II (2)	Stock out								0	0	0	0	0	0	0
Moyo	Health Centre II (3)	Stock out								15	0	0	0	0	0	15
Moyo	Health Centre II (4)	Stock out								0	0	0	0	0	0	0
Total										15	0	0	0	0	0	15
Moyo	Hospital	Supervision								0	0	0	0	0	0	0
Moyo	Health Centre IV	Supervision								0	0	0	0	0	0	0
Moyo	Health Centre III (1)	Supervision								0	0	0	0	0	0	0
Moyo	Health Centre III (2)	Supervision								0	0	0	0	0	0	0
Moyo	Health Centre II (1)	Supervision								0	0	0	0	0	0	0
Moyo	Health Centre II (2)	Supervision								0	0	0	0	0	0	0
Moyo	Health Centre II (3)	Supervision								0	0	0	0	0	0	0
Moyo	Health Centre II (4)	Supervision								0	0	0	0	0	0	0
Total										0	0	0	0	0	0	0
