# Supplementary material for: Improving health worker performance through text messaging: A mixed-methods evaluation of a pilot intervention designed to increase coverage of intermittent preventive treatment of malaria in pregnancy in West Nile, Uganda
Source: PLoS One. 2018 Sep 6;13(9):e0203554. doi: 10.1371/journal.pone.0203554 (PMC6126848; doi:10.1371/journal.pone.0203554)
Supplement: S4 Table — *Difference-in-difference adjusted for clustering by facility, facility type, training attendance and years of service in antenatal care. (XLSX) [file pone.0203554.s004.xlsx]

## Sheet: Sheet1
Question	Baseline		Difference	Endline		Difference	Difference in difference (adjusted)*	95% confidence interval	p-value
	Adjumani	Moyo		Adjumani	Moyo
Who is more likely to get malaria – pregnant women or those who are not pregnant?	3.366	2.98	-0.386	2.95	2.776	-0.174	0.28	-0.57 - 1.12	0.497
What are possible effects of malaria infection during pregnancy on mother or baby?	2.878	2.408	-0.47	2.6	3.02	0.42	0.97	0.25 - 1.70	0.012
Is it difficult to determine if a pregnant woman is infected with malaria?	0.878	1.143	0.265	0.45	1.633	1.183	0.95	-0.93 - 2.84	0.298
What is the name of the drug used for intermittent preventive treatment for malaria in pregnancy (IPTp)?	4	3.714	-0.286	3.85	3.918	0.068	0.37	0.01 - 0.72	0.045
When is it safe to give IPTp to a pregnant woman?	2	1.959	-0.041	1.65	2.735	1.085	1.12	-0.04 - 2.29	0.058
How often should a pregnant woman receive IPTp?	2.244	2.571	0.327	1.95	3.143	1.193	0.9	-0.17 - 1.98	0.093
A pregnant woman tells you she ‘reacted’ to IPTp in previous pregnancies. Which of the following statements are correct in this scenario?	2.049	1.673	-0.376	1.75	1.633	-0.117	0.46	-0.57 - 1.14	0.177
Which pregnant women should not receive IPTp?	2.976	2.735	-0.241	2.95	2.327	-0.623	-0.35	-0.57 - 0.77	0.513
How should a health worker react if a woman requests to take the drug in her home rather than at the health facility, for example because she has not eaten?	2.146	2.408	0.262	1.7	2.776	1.076	0.73	-0.50 - 2.96	0.226
What other advice with regard to malaria in pregnancy should a health worker give to a pregnant woman?	2.683	2.694	0.011	2.75	3.224	0.474	0.57	-0.02 - 1.15	0.058
TOTAL	25.22	24.286	-0.934	22.6	27.184	4.584	6	3.52 - 8.47	<0.001
*Difference-in-difference adjusted for clustering by facility, facility type, training attendance and years of service in antenatal care.
